# Supplementary material for: AGAMOUS mediates timing of guard cell formation during gynoecium development
Source: PLoS Genet. 2023 Oct 11;19(10):e1011000. doi: 10.1371/journal.pgen.1011000 (PMC10593234; doi:10.1371/journal.pgen.1011000)
Supplement: S5 Table — (XLSX) [file pgen.1011000.s015.xlsx]

## Sheet: Sheet1
Supplemental Table 5. MEME-ChIP input and output.
Motif discovery and enrichment mode
Classic
Input of motifs
JASPAR (NON-REDUNDANT) DNA
JASPAR CORE (2022) plants
Universal options
0-order model of sequences
Min width: 6
Max width: 20
MEME options
Any number of repetitions
Number of motifs 6
STREME options
p-value <0.05
Output
MOTIF_INDEX	MOTIF_SOURCE	MOTIF_ID	ALT_ID	CONSENSUS	WIDTH	SITES	E-VALUE	E-VALUE_SOURCE	MOST_SIMILAR_MOTIF_SOURCE	MOST_SIMILAR_MOTIF	URL
1	MEME	BTYTYTYTYTTTCYYTYTTY	MEME-1	BTYTYTYTYTTTCYYTYTTY	20	461	3.8e-221	MEME	db/motif_databases/JASPAR/JASPAR2022_CORE_plants_non-redundant_v2.meme	MA1268.1 (CDF5)	http://jaspar2022.genereg.net/matrix/MA1268.1
2	MEME	TTTCCATTTTTGGWA	MEME-2	TTTCCATTTTTGGWA	15	347	1.5e-119	MEME	db/motif_databases/JASPAR/JASPAR2022_CORE_plants_non-redundant_v2.meme	MA1205.1 (AGL6)	http://jaspar2022.genereg.net/matrix/MA1205.1
3	MEME	CTAACCAACCTTCTTCTTGC	MEME-3	CTAACCAACCTTCTTCTTGC	20	14	1.8e-48	MEME	db/motif_databases/JASPAR/JASPAR2022_CORE_plants_non-redundant_v2.meme	MA1766.1 (MYB17)	http://jaspar2022.genereg.net/matrix/MA1766.1
4	MEME	AATCATACACATGACATCAA	MEME-4	AATCATACACATGACATCAA	20	13	5.3e-34	MEME	db/motif_databases/JASPAR/JASPAR2022_CORE_plants_non-redundant_v2.meme	MA0967.1 (BZIP60)	http://jaspar2022.genereg.net/matrix/MA0967.1
5	STREME	1-NTTTCCWTTTTTGG	STREME-1	NTTTCCWTTTTTGG	14	484	8.8e-08	STREME	db/motif_databases/JASPAR/JASPAR2022_CORE_plants_non-redundant_v2.meme	MA0554.1 (SOC1)	http://jaspar2022.genereg.net/matrix/MA0554.1
6	STREME	2-CACGTG	STREME-2	CACGTG	6	100	0.0018	STREME	db/motif_databases/JASPAR/JASPAR2022_CORE_plants_non-redundant_v2.meme	MA0569.1 (MYC4)	http://jaspar2022.genereg.net/matrix/MA0569.1
# MEME-ChIP (Motif Analysis of Large Nucleotide Datasets): Version 5.5.0 released on Wed Sep 7 14:18:26 2022 -0700
# The format of this file is described at https://meme-suite.org/meme//doc/meme-chip-output-format.html
# meme-chip -oc . -time 240 -ccut 100 -dna -minw 6 -maxw 20 -db db/motif_databases/JASPAR/JASPAR2022_CORE_plants_non-redundant_v2.meme -meme-mod anr -meme-nmotifs 6 -meme-searchsize 100000 -streme-pvt 0.05 -streme-totallength 4000000 -centrimo-score 5.0 -centrimo-ethresh 10.0 sequences.fa
