# Supplementary material for: AGAMOUS mediates timing of guard cell formation during gynoecium development
Source: PLoS Genet. 2023 Oct 11;19(10):e1011000. doi: 10.1371/journal.pgen.1011000 (PMC10593234; doi:10.1371/journal.pgen.1011000)
Supplement: S7 Table — (XLSX) [file pgen.1011000.s017.xlsx]

## Sheet: Sheet1
Supplemental Table 7. Output of TBLASTN using AtMUTE amino acid sequence in Phytozome. Candidate orthologs of AtMUTE are indicated within black box.
Protein	Species	E-value	% identity	Align len	Query from	Query to	Target from	Target to	Bitscore	# identical	Positives	Gaps	Query len	Target len	Ran et al (2013)
AT3G06120.1	A.thaliana TAIR10	2.21e-147	100	202	1	202	1	202	409.838	202	202	0	202	203	+
Ah3G01430.1	A.halleri v2.1.0	2.98e-143	99	202	1	202	1	201	399.438	199	201	1	202	202	NA
AL3G16970.t1	A.lyrata v2.1	6.97e-141	98	203	1	202	1	202	393.275	199	201	2	202	203	+
Bostr.2570s0048.1.p	B.stricta v1.2	8.24e-137	95	202	1	202	1	201	382.874	191	196	1	202	202	NA
Carub.0258s0001.1.p	C.rubella v1.1	2.79e-136	96	202	1	201	1	201	381.719	193	195	2	202	203	+
Cagra.1772s0035.1.p	C.grandiflora v1.1	2.79e-136	96	202	1	201	1	201	381.719	193	195	2	202	203	NA
Thhalv10022251m	E.salsugineum v1.0	1.61e-113	88	187	1	182	1	186	323.553	164	173	6	202	187	+
Thhalv10002990m	E.salsugineum v1.0	1.77e-48	45	204	1	199	175	373	164.466	92	131	10	202	374
Carub.0003s2436.1.p	C.rubella v1.1	1.03e-46	45	196	1	192	199	394	160.614	88	123	4	202	415
Ah3G29860.1	A.halleri v2.1.0	1.65e-46	45	197	1	192	199	395	160.229	88	126	5	202	417
AL3G39120.t1	A.lyrata v2.1	3.59e-46	45	197	1	192	195	391	159.073	88	125	5	202	413
Bostr.19424s0222.2.p	B.stricta v1.2	6.38e-46	45	198	1	192	174	370	157.918	90	123	7	202	392
Bostr.19424s0222.1.p	B.stricta v1.2	8.98e-46	45	198	1	192	198	394	158.303	90	123	7	202	416
Cagra.0026s0026.4.p	C.grandiflora v1.1	1.07e-45	47	197	1	192	199	395	157.918	92	123	5	202	405
Cagra.0026s0026.3.p	C.grandiflora v1.1	1.07e-45	47	197	1	192	199	395	157.918	92	123	5	202	405
Cagra.0026s0026.2.p	C.grandiflora v1.1	1.17e-45	47	197	1	192	199	395	157.918	92	123	5	202	416
Cagra.0026s0026.1.p	C.grandiflora v1.1	1.17e-45	47	197	1	192	199	395	157.918	92	123	5	202	416
AT3G24140.1	A.thaliana TAIR10	1.91e-45	45	197	1	192	197	393	157.532	88	120	5	202	415
Thhalv10002578m	E.salsugineum v1.0	4.79e-44	42	205	1	192	167	364	152.91	86	121	20	202	374
Thhalv10002558m	E.salsugineum v1.0	6.37e-44	42	205	1	192	191	388	152.91	86	121	20	202	398
Ah6G42940.2	A.halleri v2.1.0	2.54e-36	41	203	1	200	113	308	131.339	84	117	10	202	314
Ah6G42940.1	A.halleri v2.1.0	2.54e-36	41	203	1	200	113	308	131.339	84	117	10	202	314
AT2G46810.1	A.thaliana TAIR10	2.51e-35	42	200	1	194	193	371	129.798	84	120	27	202	372
AL6G51910.t1	A.lyrata v2.1	2.89e-35	41	203	1	200	115	310	128.642	83	117	10	202	316
AL4G46280.t2	A.lyrata v2.1	3.69e-34	41	198	1	194	121	296	125.176	82	120	26	202	297
Bostr.7365s0007.1.p	B.stricta v1.2	5.33e-34	41	193	1	192	115	300	125.176	80	111	8	202	316
AL4G46280.t1	A.lyrata v2.1	1.24e-33	41	198	1	194	179	354	125.176	82	120	26	202	355
Bostr.25993s0085.1.p	B.stricta v1.2	1.32e-33	42	195	1	192	179	354	125.176	81	119	22	202	359
Thhalv10028815m	E.salsugineum v1.0	3.43e-33	41	204	1	200	115	311	123.25	83	115	11	202	317
Cagra.10175s0007.1.p	C.grandiflora v1.1	5.91e-33	41	184	1	184	120	296	122.479	76	104	7	202	322
Cagra.0050s0019.2.p	C.grandiflora v1.1	7.61e-33	41	196	1	192	122	298	121.709	80	117	23	202	300
AT4G01460.1	A.thaliana TAIR10	7.92e-33	39	203	1	200	115	310	122.094	80	117	10	202	316
Carub.0006s3573.1.p	C.rubella v1.1	1.58e-32	41	184	1	184	120	296	121.324	76	104	7	202	322
Cagra.0050s0019.1.p	C.grandiflora v1.1	1.96e-32	41	196	1	192	180	356	122.094	80	117	23	202	358
Thhalv10001803m	E.salsugineum v1.0	2.18e-32	42	194	1	192	164	334	121.324	81	117	25	202	337
Carub.0004s2952.1.p	C.rubella v1.1	2.27e-32	41	196	1	192	180	356	121.709	80	117	23	202	358
Carub.0005s2871.1.p	C.rubella v1.1	1.47e-31	40	194	1	192	178	351	119.783	78	112	22	202	361
Cagra.0483s0048.1.p	C.grandiflora v1.1	1.85e-31	40	194	1	192	178	351	119.398	78	112	22	202	361
AT1G72210.1	A.thaliana TAIR10	4.19e-31	36	173	1	173	125	290	117.857	63	103	7	202	321
Ah5G33950.5	A.halleri v2.1.0	7.75e-30	41	196	1	192	131	305	114.005	80	115	25	202	311
AT3G61950.2	A.thaliana TAIR10	1.14e-29	41	194	1	192	127	302	113.62	79	111	20	202	308
AT1G22490.1	A.thaliana TAIR10	1.3e-29	37	173	1	173	115	277	113.235	64	107	10	202	305
Carub.0001s2202.1.p	C.rubella v1.1	1.41e-29	36	174	1	173	120	286	113.62	62	107	8	202	314
Ah2G23300.2	A.halleri v2.1.0	2.08e-29	36	180	1	173	126	291	112.849	65	102	21	202	311
Ah2G23300.1	A.halleri v2.1.0	2.29e-29	36	180	1	173	126	291	113.235	65	102	21	202	322
AL1G36010.t1	A.lyrata v2.1	2.75e-29	36	176	1	173	115	281	112.849	64	104	12	202	313
Ah5G33950.1	A.halleri v2.1.0	3.14e-29	41	196	1	192	182	356	113.62	80	115	25	202	362
Thhalv10013877m	E.salsugineum v1.0	4.52e-29	59	97	1	96	106	202	113.235	57	70	1	202	369
Thhalv10013877m	E.salsugineum v1.0	6.02e-21	45	93	100	192	275	367	91.2781	42	68	0	202	369
AT3G61950.1	A.thaliana TAIR10	4.89e-29	41	194	1	192	178	353	112.849	79	111	20	202	359
Ah8G17810.2	A.halleri v2.1.0	5.75e-29	77	64	1	64	104	167	112.849	49	58	0	202	354
Ah8G17810.2	A.halleri v2.1.0	2.37e-13	46	74	105	178	278	351	69.707	34	52	0	202	354
Carub.0002s1902.1.p	C.rubella v1.1	5.98e-29	37	173	1	173	124	290	112.079	64	103	6	202	323
Bostr.26833s0957.1.p	B.stricta v1.2	7.06e-29	77	64	1	64	105	168	112.849	49	58	0	202	369
Bostr.26833s0957.1.p	B.stricta v1.2	6.66e-22	46	93	100	192	274	366	93.9745	43	69	0	202	369
AT5G53210.1	A.thaliana TAIR10	7.54e-29	77	64	1	64	102	165	112.464	49	58	0	202	365
AT5G53210.1	A.thaliana TAIR10	2.46e-21	46	93	100	192	271	363	92.0485	43	68	0	202	365
Ah8G17810.1	A.halleri v2.1.0	8.44e-29	77	64	1	64	104	167	112.464	49	58	0	202	367
Ah8G17810.1	A.halleri v2.1.0	1.2e-21	50	88	105	192	278	365	93.2041	44	66	0	202	367
AL8G27870.t1	A.lyrata v2.1	9.36e-29	77	64	1	64	104	167	112.464	49	58	0	202	367
AL8G27870.t1	A.lyrata v2.1	3.22e-21	46	93	100	192	273	365	92.0485	43	68	0	202	367
Cagra.0084s0068.1.p	C.grandiflora v1.1	1.06e-28	77	64	1	64	104	167	112.079	49	58	0	202	368
Cagra.0084s0068.1.p	C.grandiflora v1.1	5.02e-21	46	93	100	192	273	365	91.2781	43	67	0	202	368
Carub.0008s1341.1.p	C.rubella v1.1	1.22e-28	77	64	1	64	104	167	112.079	49	58	0	202	368
Carub.0008s1341.1.p	C.rubella v1.1	5.23e-21	46	93	100	192	273	365	91.2781	43	67	0	202	368
Bostr.10273s0131.1.p	B.stricta v1.2	1.48e-28	36	173	1	173	124	290	110.923	63	101	6	202	321
Cagra.4006s0007.1.p	C.grandiflora v1.1	1.99e-28	36	173	1	173	124	290	110.538	63	103	6	202	323
AL5G44550.t1	A.lyrata v2.1	2.78e-28	41	195	1	192	182	356	110.923	80	111	23	202	362
Ah1G26400.1	A.halleri v2.1.0	2.91e-28	37	175	1	173	115	282	109.768	65	107	9	202	310
Bostr.13158s0200.1.p	B.stricta v1.2	4.12e-28	41	194	1	192	181	354	110.538	80	113	22	202	360
Ah1G26400.2	A.halleri v2.1.0	6.6e-28	37	175	1	173	115	282	108.997	65	107	9	202	316
Ah5G33950.4	A.halleri v2.1.0	1.01e-27	42	162	1	160	131	271	108.227	68	97	23	202	301
Thhalv10006045m	E.salsugineum v1.0	3.1e-27	40	194	1	192	189	362	108.227	77	108	22	202	368
Ah5G33950.2	A.halleri v2.1.0	3.33e-27	42	162	1	160	182	322	107.842	68	97	23	202	352
Carub.0002s0862.1.p	C.rubella v1.1	6.4e-27	35	184	1	180	124	291	106.301	64	101	20	202	310
Bostr.12659s0103.1.p	B.stricta v1.2	1.4e-26	35	173	1	173	115	280	105.531	61	104	7	202	308
Bostr.13404s0054.1.p	B.stricta v1.2	3.5e-26	35	186	1	182	130	301	104.76	66	101	18	202	318
Thhalv10023998m	E.salsugineum v1.0	6.44e-26	37	180	1	177	114	278	103.605	67	105	18	202	307
AL1G65270.t1	A.lyrata v2.1	8.8e-26	34	183	1	180	130	299	103.605	62	104	16	202	321
Thhalv10018867m	E.salsugineum v1.0	1.62e-25	35	176	1	173	128	296	102.834	61	105	10	202	326
Thhalv10009836m	E.salsugineum v1.0	3.16e-25	34	172	1	172	114	273	101.293	58	98	12	202	273
Cagra.0114s0053.1.p	C.grandiflora v1.1	4.63e-25	34	176	1	173	119	287	101.679	60	104	10	202	315
Ah2G11480.1	A.halleri v2.1.0	1.99e-24	33	183	1	180	129	298	99.7525	61	102	16	202	320
Thhalv10000961m	E.salsugineum v1.0	8.06e-21	36	206	1	180	87	280	90.1225	74	111	38	202	325
Ah5G33950.3	A.halleri v2.1.0	5.01e-20	38	197	1	192	182	357	88.5817	74	109	26	202	363
AT5G46690.1	A.thaliana TAIR10	4.53e-19	33	204	1	180	88	283	85.5001	67	106	32	202	328
Ah8G01570.2	A.halleri v2.1.0	4.55e-19	63	60	1	60	88	147	84.7297	38	48	0	202	279
Bostr.28243s0066.1.p	B.stricta v1.2	5.89e-19	33	212	1	180	88	283	85.1149	71	107	48	202	328
Thhalv10004772m	E.salsugineum v1.0	6.16e-19	31	181	1	180	92	244	84.3445	57	89	29	202	268
AT5G65320.1	A.thaliana TAIR10	6.43e-19	30	191	1	180	102	275	84.7297	58	98	28	202	297
Ah8G01570.1	A.halleri v2.1.0	9.39e-19	63	60	1	60	88	147	84.7297	38	48	0	202	328
AL8G11660.t1	A.lyrata v2.1	1.02e-18	63	60	1	60	88	147	84.7297	38	48	0	202	328
Cagra.0751s0031.1.p	C.grandiflora v1.1	3.3e-18	32	209	1	180	96	292	83.1889	66	104	41	202	337
Bostr.0568s0256.1.p	B.stricta v1.2	8.9e-18	31	181	1	180	105	274	81.6481	57	95	12	202	296
Carub.0008s0123.1.p	C.rubella v1.1	1.2e-17	31	209	1	180	96	292	81.6481	65	104	41	202	337
AL8G42900.t1	A.lyrata v2.1	1.05e-16	30	179	1	179	94	259	78.5666	54	91	13	202	282
Cagra.0917s0051.1.p	C.grandiflora v1.1	4.51e-16	31	182	1	180	103	272	77.0258	56	91	14	202	294
Carub.0008s2620.1.p	C.rubella v1.1	7.32e-16	31	182	1	180	103	272	76.2554	56	92	14	202	294
AL3G38510.t1	A.lyrata v2.1	3.38e-12	50	58	115	172	49	106	62.7734	29	43	0	202	112
Cagra.26334s0001.1.p	C.grandiflora v1.1	2.44e-11	28	151	34	180	2	136	61.6178	42	78	20	202	155
Bostr.25993s0115.1.p	B.stricta v1.2	5.18e-11	28	172	1	172	403	539	63.5438	48	85	35	202	579
Cagra.5392s0006.1.p	C.grandiflora v1.1	1.66e-10	24	182	3	184	155	321	61.6178	44	90	15	202	334
AL4G45930.t1	A.lyrata v2.1	8.47e-10	26	172	1	172	398	528	59.6918	45	80	41	202	568
Carub.0004s0188.1.p	C.rubella v1.1	1.98e-09	24	156	3	158	155	295	58.5362	38	82	15	202	334
Thhalv10001374m	E.salsugineum v1.0	2.54e-09	27	172	1	172	402	537	58.5362	46	84	36	202	577
Cagra.3356s0080.1.p	C.grandiflora v1.1	3.91e-09	27	181	1	176	437	592	57.7658	49	85	30	202	612
AT5G46760.1	A.thaliana TAIR10	3.92e-09	25	176	1	174	414	571	57.7658	44	88	20	202	593
Thhalv10025715m	E.salsugineum v1.0	4.18e-09	22	199	2	195	147	319	57.3806	44	90	31	202	325
