# Supplementary material for: AGAMOUS mediates timing of guard cell formation during gynoecium development
Source: PLoS Genet. 2023 Oct 11;19(10):e1011000. doi: 10.1371/journal.pgen.1011000 (PMC10593234; doi:10.1371/journal.pgen.1011000)
Supplement: S1 Data — (XLSX) [file pgen.1011000.s021.xlsx]

## Sheet: Fig 1A & 2F
		M-values
AGI	Symbol	0d SET 1	0d SET 2	0d SET 3	1d SET 1	1d SET 2	1d SET 3	1.5d SET 1	1.5d SET 2	1.5d SET 3	2d SET 1	2d SET 2	2d SET 3	2.5d SET 1	2.5d SET 2	2.5d SET 3	3d SET 1	3d SET 2	3d SET 3	3.5d SET 1	3.5d SET 2	3.5d SET 3	4d SET 1	4d SET 2	4d SET 3	4.5d SET 1	4.5d SET 2	4.5d SET 3	5d SET 1	5d SET 2	5d SET 3	7d SET 1	7d SET 2	7d SET 3	9d SET 1	9d SET 2	9d SET 3	11d SET 1	11d SET 2	11d SET 3	13d SET 1	13d SET 2	13d SET 3
AT5G53210	SPCH	-1.51287	-1.51035	-1.68365	-1.52988	-1.54838	-1.98605	-1.71756	-1.90312	-1.97943	-1.3388	-1.40162	-1.74126	-0.827827	-0.857334	-1.09411	-0.40039	-0.174607	-0.378827	0.46781	0.253123	0.357542	0.661515	0.712165	0.715045	0.916626	0.82212	1.09286	1.06103	1.08301	1.22455	0.662112	0.948054	1.14481	0.00543586	0.233754	0.354687	-0.0837415	0.0122269	-0.000408189	-0.195106	-0.239154	-0.243097
AT3G06120	MUTE	0.184537	0.0807023	0.095167	0.0902078	0.103609	0.131759	0.025871	-0.169864	0.0885867	0.093327	-0.14838	0.281453	0.021666	-0.0163168	-0.037155	-0.204233	0.0668108	0.0128395	0.239265	0.0293715	0.0893684	0.168685	0.0141753	0.0991719	0.266895	0.110593	-0.0715753	0.125217	0.226683	0.319046	0.187665	0.155247	0.132033	0.0760915	-0.00331883	-0.0835787	0.064788	-0.120219	0.020581	0.187222	0.153101	0.286828
AT3G24140	FAMA	-2.56201	-2.87154	-2.5654	-2.39202	-2.84527	-2.59274	-2.554	-3.06528	-2.84335	-2.58206	-2.98503	-2.93367	-2.5963	-3.00793	-3.00315	-2.34492	-2.59094	-2.78737	-1.5547	-2.02374	-2.42705	-0.565978	-1.2471	-1.41499	-0.0833561	-0.415366	-0.229367	0.193695	0.0668625	0.367672	0.82788	0.86867	0.895234	1.50184	1.21997	1.00508	1.40708	1.44096	1.42148	1.85312	1.92212	1.83087
AT4G18960	AG	-4.04314	-4.62971	-4.32054	-2.47587	-2.8421	-2.61453	-1.28037	-1.433	-1.49178	-0.426203	-0.937953	-0.958305	-0.291181	-0.858981	-0.60229	-0.22593	-0.492224	-0.217309	-0.0226236	-0.241965	-0.453362	0.207014	-0.26112	-0.170042	0.252426	-0.15557	-0.134777	0.0801866	-0.240887	-0.0229348	0.538946	0.16598	0.392752	1.31487	0.736634	0.665652	1.69451	1.34161	1.41932	0.193005	0.118349	0.194377
AT1G24260	SEP3	-4.24058	-4.98646	-4.73557	-2.62505	-2.83345	-2.87019	-1.59197	-1.69526	-1.85027	-0.836127	-1.06385	-1.35176	-0.468755	-0.812241	-0.883068	-0.400448	-0.716364	-0.65491	-0.25728	-0.281581	-0.583336	-0.0932031	-0.282044	-0.564555	0.378049	-0.0798964	-0.0350401	0.188889	0.0816446	0.216101	0.795641	0.439718	0.608989	1.42771	1.13488	0.896651	1.54843	1.52082	1.70653	0.73372	0.809937	0.594526

## Sheet: Fig 1B & 2G
								Stage 5 (TPM)						Stage 9 (TPM)						Stage 11 (TPM)						Stage 12 (TPM)
AGI	Symbol	UNIPROT	OMA ID	OMA Group # (TAIR)	OMA Group (TAIR) ID	OMA group (Uniprot OMA)	ALL OMA Groups	167-A1	169-A1	170-A1	161-A1	MEAN1	SD1	180-A2	181-A2	182-A2	160-A2	MEAN2	SD2	191-A3	192-A3	193-A3	194-A3	MEAN3	SD3	187-A4	188-A4	189-A4	190-A4	MEAN4	SD4
AT5G53210	SPCH	Q700C7	ARATH38478	#NV	#NV	DDTMVHS		5.67	6.33	5.07	5.1	5.54	0.59	4.23	7.13	5.95	10	6.83	2.43	6.58	5.45	7.73	11.7	7.86	2.72	5.72	8.19	6.18	4.05	6.03	1.7
AT3G06120	MUTE	Q9M8K6	ARATH18058	436461	EVHQTFC	EVHQTFC		0	0	0	0	0	0	0	0	0	0	0	0	1.11	1.4	1.4	1.06	1.24	0.18	6.49	3.4	0.67	3.98	3.64	2.39
AT3G24140	FAMA	Q56YJ8	ARATH20968	797822	SYFLRFQ	#NV		0.73	0	0	0	0.18	0.37	0.39	0.65	0.53	0.8	0.59	0.17	3.29	4.72	2.3	1.37	2.92	1.44	7.83	5.3	2.48	2.97	4.65	2.45
AT4G18960	AG	P17839	ARATH27925	806898	YQIKGAQ	#NV		74.98	76.22	68.09	50.98	67.57	11.62	87.56	65.47	105.73	72.77	82.88	17.79	109.55	101.15	95.87	88.44	98.75	8.88	47.45	53.51	54.29	49.39	51.16	3.28
AT1G24260	SEP3	O22456	ARATH03791	#NV	#NV	YQGQQDH		120.47	83.05	134.98	67.4	101.48	31.54	109.26	88.68	124.55	90.38	103.22	17.01	283.66	253.26	232.73	309.75	269.85	33.84	177.31	164.74	189.1	167.41	174.64	11.06

## Sheet: Fig 3A
		Relative expression (GOI/At1g13320)
		REP1		REP2		REP3		REP4		REP5		REP6
AGI	Symbol	L-er	ag-10	L-er	ag-10	L-er	ag-10	L-er	ag-10	L-er	ag-10	L-er	ag-10
AT5G53210	SPCH	0.45536	0.56099	0.544012	0.413315	0.63236	0.485758	0.317769	0.191444	0.356706	0.284206	0.424845	0.295312
AT3G06120	MUTE	0.0386739	0.108861	0.0350077	0.0954605	0.0363681	0.125469	0.0170688	0.0780324	0.029995	0.068393	0.020468	0.0991272
AT3G24140	FAMA	0.0767029	0.135555	0.050953	0.139219	0.0733039	0.140159	0.0783146	0.122853	0.0723555	0.12036	0.0745947	0.120331
AT3G26744	SCRM	2.38703	2.11485	2.362	2.6651	2.77029	2.68521	2.8384	2.67857	2.57578	3.23166	2.36199	2.23479
AT1G12860	SCRM2	1.46008	1.42528	1.45176	1.74892	1.37441	1.69716	2.04379	2.84015	2.1826	1.88061	1.99309	2.33482

## Sheet: Fig 3B
	Relative expression (GOI/At1g13320)
		REP1		REP2		REP3
AGI	Symbol	MOCK	DEX	MOCK	DEX	MOCK	DEX
AT4G18960	AG	1.34265	0.398172	1.75359	0.255646	1.92519	0.360157
AT5G53210	SPCH	0.441425	0.2354	0.457211	0.144882	0.522052	0.607154
AT3G06120	MUTE	0.0421024	0.057579	0.0388778	0.0502778	0.0453133	0.0756934
AT3G24140	FAMA	0.0714301	0.0539224	0.079645	0.0483098	0.0881842	0.0963644
AT4G18960	SCRM	1.93029	1.8638	2.44936	1.76522	2.79423	2.47634
AT1G24260	SCRM2	0.727144	1.6368	1.7223	1.76337	1.69707	1.55402

## Sheet: Fig 3F
		Relative expression (GOI/At1g13320)
		REP1								REP2								REP3
AGI	Symbol	0h	24h	48h	72h	96h	120h	144h	168h	0h	24h	48h	72h	96h	120h	144h	168h	0h	24h	48h	72h	96h	120h	144h	168h
AT4G18960	AG	1.84676	0.460229	0.356047	0.31209	0.530602	0.356271	0.959356	0.690175	1.84065	0.452885	0.332243	0.25796	0.432853	0.501844	0.739478	1.05379	NA	0.388423	0.34151	0.271019	0.374361	0.519957	0.876854	0.908304
AT5G53210	SPCH	0.611324	0.578764	0.231736	0.331072	0.197629	0.164372	0.23652	0.186572	0.528724	0.637927	0.434085	0.164938	0.279024	0.194682	0.244295	0.196825	NA	0.436541	0.372475	0.222274	0.251861	0.254672	0.241507	0.194796
AT3G06120	MUTE	0.173153	0.166291	0.264356	0.211411	0.30687	0.248525	0.250006	0.273588	0.0906133	0.157241	0.218426	0.22663	0.306729	0.273615	0.25883	0.217638	NA	0.118269	0.217178	0.259978	0.272686	0.31733	0.298379	0.236566
AT3G24140	FAMA	0.156155	0.133143	0.333423	0.199056	0.495497	0.442894	0.438313	0.481401	0.0831455	0.133967	0.191681	0.25771	0.438621	0.431612	0.416099	0.452214	NA	0.100656	0.183656	0.297309	0.454373	0.465531	0.419016	0.37288

## Sheet: Fig 5I
	Stage 12 gynoecium (Stomatal lineage index - morphology)											Stage 12 gynoecium (Stomatal lineage index - cell size mm2)
	L-er			ag-10			ag-10 shp1-1 shp2-1					L-er			ag-10			ag-10 shp1-1 shp2-1
Sample	Early	Mid	Late	Early	Mid	Late	Early	Mid	Late		Sample	0-25	25-40	40+	0-25	25-40	40+	0-25	25-40	40+
1	16.25	0	0	14.2857	0.621118	0.207039	13.2244	1.04012	0.594354		1	14.6875	1.5625	0	13.4576	1.24224	0.414079	12.4814	1.63447	0.742942
2	13.1098	0	0	15.508	0.891266	0.0891266	12.9179	1.06383	0		2	11.5854	1.52439	0	15.4189	0.980392	0.0891266	12.1581	1.67173	0.151976
3	11.9512	0	0	16.5094	0.471698	0.707547	16.7832	0.839161	0.699301		3	11.9512	0.731707	0	16.2736	1.17925	0.471698	16.7832	0.979021	0.559441
4	15.678	0.141243	0	16.4234	1.09489	0.364964	14.876	1.65289	1.44628		4	14.2655	1.55367	0	13.8686	3.28467	0.729927	15.4959	2.06612	0.413223
5	14.3631	0	0	NA	NA	NA	NA	NA	NA		5	11.6531	2.43902	0.271003	NA	NA	NA	NA	NA	NA
6	14.425	0.194932	0	NA	NA	NA	NA	NA	NA		6	11.1111	3.31384	0.389864	NA	NA	NA	NA	NA	NA
7	15.677	0	0	NA	NA	NA	NA	NA	NA		7	12.3515	3.80048	0	NA	NA	NA	NA	NA	NA
8	16.5761	0.271739	0	NA	NA	NA	NA	NA	NA		8	14.1304	2.17391	0.271739	NA	NA	NA	NA	NA	NA
9	16.3855	0.240964	0	NA	NA	NA	NA	NA	NA		9	10.8434	5.78313	0	NA	NA	NA	NA	NA	NA

## Sheet: Fig 5J
	Stage 13 gynoecium (Stomatal lineage index - morphology)														Stage 13 gynoecium (Stomatal lineage index - cell size mm2)
	L-er			shp1-1 shp-2-1			ag-10			ag-10 shp1-1 shp2-1					L-er			shp1-1 shp-2-1			ag-10			ag-10 shp1-1 shp2-1
Sample	Early	Mid	Late	Early	Mid	Late	Early	Mid	Late	Early	Mid	Late		Sample	0-25	25-40	40+	0-25	25-40	40+	0-25	25-40	40+	0-25	25-40	40+
1	18.7783	1.13122	0.452489	16.0955	0	0	3.62976	0.907441	15.0635	8.63747	2.43309	9.24574		1	13.9394	2.42424	0.40404	14.4341	1.55763	0.103842	7.25953	4.53721	7.80399	9.3674	6.08273	4.86618
2	19.4577	1.5949	0.318979	15.7158	0.107643	0	13.2139	2.68757	4.25532	11.1737	3.56808	3.19249		2	18.3673	1.22449	0	14.747	0.968784	0	14.8936	3.1355	2.01568	13.7089	3.38028	0.751174
3	19.0684	1.01892	0.291121	15.1809	0.529568	0	7.30129	2.03327	10.8133	9.05392	3.15361	5.69685		3	14.6819	3.75204	1.46819	14.0335	1.50044	0.176523	8.04067	7.11645	4.99076	11.6989	4.88301	1.32248
4	16.8067	2.10084	0	15.4916	0.595829	0.0993049	5.88235	2.33074	12.0977	8.64198	2.22222	9.50617		4	16.9683	3.39367	0.452489	15.0943	0.695134	0.397219	6.65927	6.3263	7.32519	10.2469	4.19753	5.92593
5	17.0626	0.647948	0	12.6526	0	0	14.5455	3.39921	3.63636	8.30861	3.56083	8.75371		5	20.7337	1.75439	0	11.6537	0.99889	0	17.8656	2.45059	1.18577	11.8694	5.63798	3.11573
6	14.4796	0.301659	0	13.6223	0.464396	0.0773994	8.41424	4.63862	7.87487	11.3341	4.13223	5.78512		6	18.9229	1.31004	0.14556	12.3065	1.78019	0.0773994	13.5922	4.31499	3.0205	13.1051	4.95868	3.18772
7	19.0405	0	0	14.5508	0.0976562	0.195312	9.40594	2.55776	6.84818	9.25926	2.96296	7.28395		7	16.8067	2.10084	0	13.5742	1.07422	0.195312	10.396	5.11551	3.30033	10.8642	4.81481	3.82716
8	17.3673	0.553097	0	13.3793	0.551724	0.137931	5.45455	2.31405	11.0744	NA	NA	NA		8	16.4147	1.2959	0	12.5517	1.51724	0	7.60331	4.6281	6.44628	NA	NA	NA
9	11.3131	3.43434	2.0202	14.1104	0.306748	0.204499	NA	NA	NA	NA	NA	NA		9	14.0271	0.754148	0	13.3947	0.817996	0.408998	NA	NA	NA	NA	NA	NA
10	15.5102	2.85714	0.904977	NA	NA	NA	NA	NA	NA	NA	NA	NA		10	16.3418	2.9985	0.449775	NA	NA	NA				NA	NA	NA
11	14.3556	3.42577	2.94118	NA	NA	NA	NA	NA	NA	NA	NA	NA		11	16.9248	0.995575	0.110619	NA	NA	NA				NA	NA	NA

## Sheet: Fig 6A & S9E-F_Fig
		Relative expression (GOI/At1g13320)
		REP1				REP2				REP3				REP4				REP5				REP6
AGI	Symbol	L-er	shp1-1 shp2-1	ag-10	ag-10 shp1-1 shp2-1	L-er	shp1-1 shp2-1	ag-10	ag-10 shp1-1 shp2-1	L-er	shp1-1 shp2-1	ag-10	ag-10 shp1-1 shp2-1	L-er	shp1-1 shp2-1	ag-10	ag-10 shp1-1 shp2-1	L-er	shp1-1 shp2-1	ag-10	ag-10 shp1-1 shp2-1	L-er	shp1-1 shp2-1	ag-10	ag-10 shp1-1 shp2-1
AT5G53210	SPCH	0.45536	0.498345	0.56099	0.250254	0.544012	0.64617	0.413315	0.530347	0.63236	0.647578	0.485758	0.379157	NA	NA	NA	NA	NA	NA	NA	NA	NA	NA	NA	NA
AT3G06120	MUTE	0.0386739	0.0259162	0.108861	0.116493	0.0350077	0.0319222	0.0954605	0.154978	0.0363681	0.0393102	0.125469	0.135855	0.085575	0.0596776	0.127332	0.182167	0.0535365	0.046714	0.127038	0.180491	0.0606506	0.0575117	0.11908	0.163799
AT3G24140	FAMA	0.0767029	0.103665	0.135555	0.179906	0.050953	0.107554	0.139219	0.206673	0.0733039	0.0901084	0.140159	0.200108	NA	NA	NA	NA	NA	NA	NA	NA	NA	NA	NA	NA
AT3G26744	SCRM	2.38703	2.34928	2.11485	1.60215	2.362	2.65752	2.6651	2.4809	2.77029	2.84894	2.68521	1.68594	NA	NA	NA	NA	NA	NA	NA	NA	NA	NA	NA	NA
AT1G12860	SCRM2	1.46008	1.51121	1.42528	1.31172	1.45176	1.75373	1.74892	1.95926	1.37441	1.64941	1.69716	1.82359	NA	NA	NA	NA	NA	NA	NA	NA	NA	NA	NA	NA
AT5G62230	ERL1	1.80903	1.92613	1.4899	0.642827	1.70198	1.79032	1.60582	0.877989	2.02797	1.90529	1.59756	0.673065	NA	NA	NA	NA	NA	NA	NA	NA	NA	NA	NA	NA
AT5G07180	ERL2	1.4094	1.51586	1.26588	0.768442	1.47942	1.65873	1.35191	0.750024	1.62475	1.80267	1.27899	0.950032	NA	NA	NA	NA	NA	NA	NA	NA	NA	NA	NA	NA
AT2G20875	EPF1	0.03238	0.0245183	0.0816285	0.102415	0.0208508	0.0227217	0.0661414	0.104754	0.0243863	0.0276809	0.0802262	0.112267	NA	NA	NA	NA	NA	NA	NA	NA	NA	NA	NA	NA
AT4G12970	STOM	0.236566	0.252687	0.372439	0.403614	0.233554	0.240849	0.414125	0.569693	0.234	0.336619	0.426385	0.383076	NA	NA	NA	NA	NA	NA	NA	NA	NA	NA	NA	NA
AT1G80080	TMM	1.37264	1.52121	1.27052	1.04972	1.18512	1.8282	1.37119	1.88555	1.43427	1.60377	1.43403	1.57463	NA	NA	NA	NA	NA	NA	NA	NA	NA	NA	NA	NA

## Sheet: Fig 7F
	Silique length (mm)
Sample	L-er	shp1-1 shp2-1	ag-10	ag-10 shp1-1 shp2-1
1	14.4187	13.1949	10.3578	4.23333
2	13.2048	12.2495	6.97873	4.15079
3	12.2248	12.1714	9.31333	5.39143
4	14.801	12.3083	11.6438	3.84476
5	12.9505	12.94	9.82349	3.9727
6	14.2248	12.6149	7.56476	6.50508
7	14.3667	9.7727	7.46254	3.29206
8	14.8765	11.7422	9.35841	6.34222
9	12.4438	13.0076	8.39048	3.23238
10	15.7546	9.7727	10.1149	3.80317
11	13.313	11.9908	10.5203	4.52825
12	12.8229	12.1448	10.1803	4.45524
13	13.2524	13.2984	7.82286	4.48063
14	13.4479	12.0721	11.02	4.44095
15	11.6559	11.3803	8.03429	4.23873
16	11.7187	13.126	5.79683	5.34921
17	12.7057	13.7435	7.56571	4.50508
18	12.7717	10.4089	11.0035	4.79206
19	10.8098	14.606	9.8673	4.92762
20	13.6321	12.5359	11.0086	4.3981
21	13.7533	13.3137	11.0041	4.39968
22	13.3746	9.72286	8.83175	5.04794
23	11.7813	12.099	9.52952	5.17937
24	14.3175	11.0359	10.7949	4.33651
25	13.8533	13.3768	10.2454	4.44032

## Sheet: S2A_Fig
	Stomatal lineage index - morphology														Stomatal lineage index - cell size mm2
	Stage 12			Stage 13			Stage 15-16			>Stage 17					Stage 12			Stage 13			Stage 15-16			>Stage 17
Sample	Early	Mid	Late	Early	Mid	Late	Early	Mid	Late	Early	Mid	Late		Sample	0-25	25-40	40+	0-25	25-40	40+	0-25	25-40	40+	0-25	25-40	40+
1	16.25	0	0	18.7783	1.13122	0.226244	7.68194	4.58221	6.19946	0.887574	0	20.1183		1	14.6875	1.5625	0	13.9394	2.42424	0.40404	8.22102	7.27763	2.96496	0	0.618238	19.7836
2	13.1098	0	0	19.4577	1.5949	0	10.4283	4.84171	3.91061	2	0	14		2	11.5854	1.52439	0	18.3673	1.22449	0	11.9181	6.14525	1.30354	0	0.584795	20.4678
3	11.9512	0	0	19.0684	1.01892	0	9.24658	2.39726	10.6164	0.480769	0	19.7115		3	11.9512	0.731707	0	14.6819	3.75204	1.46819	7.53425	9.58904	5.47945	0	0.186916	19.6262
4	15.678	0.141243	0	16.8067	2.10084	0	7.01299	2.5974	9.61039	2.00927	0.927357	17.7743		4	14.2655	1.55367	0	16.9683	3.39367	0.452489	2.85714	6.49351	9.87013	0	0.186567	20.8955
5	14.3631	0	0	17.0626	0.647948	0	11.75	5.25	3.75	0.584795	0.779727	20.078		5	11.6531	2.43902	0.271003	20.7337	1.75439	0	9.5	7.25	3.75	0	0.420168	20.3782
6	14.425	0.194932	0	14.4796	0.301659	0	10.2362	2.88714	4.98688	1.1215	0	19.0654		6	11.1111	3.31384	0.389864	18.9229	1.31004	0.14556	7.61155	8.92388	3.41207	0.887574	1.47929	17.7515
7	15.677	0	0	19.0405	0	0	12.069	2.06897	3.44828	0.932836	0.186567	20.3358		7	12.3515	3.80048	0	16.8067	2.10084	0	9.65517	6.89655	4.82759	0	1	15
8	16.5761	0.271739	0	17.3673	0.553097	0	6.85921	1.80505	12.6354	0.210084	0.210084	20.7983		8	14.1304	2.17391	0.271739	16.4147	1.2959	0	3.97112	7.22022	8.30325	0	0.160256	20.0321
9	16.3855	0.240964	0	11.3131	3.43434	0	NA	NA	NA	NA	NA	NA		9	10.8434	5.78313	0	14.0271	0.754148	0	NA	NA	NA	NA	NA	NA
10	NA	NA	NA	15.5102	2.85714	0	NA	NA	NA	NA	NA	NA		10	NA	NA	NA	16.3418	2.9985	0.449775	NA	NA	NA	NA	NA	NA
11	NA	NA	NA	14.3556	3.42577	0	NA	NA	NA	NA	NA	NA		11	NA	NA	NA	16.9248	0.995575	0.110619	NA	NA	NA	NA	NA	NA

[truncated: 4 more sheets: Fig 2H-I & Fig 3C-E, S7F_Fig, S8A_Fig, S8B-D Fig]
